# Supplementary material for: Fungal Endophytes Isolated from Elymus repens, a Wild Relative of Barley, Have Potential for Biological Control of Fusarium culmorum and Pyrenophora teres in Barley
Source: Pathogens. 2022 Sep 25;11(10):1097. doi: 10.3390/pathogens11101097 (PMC9612256; doi:10.3390/pathogens11101097)
Supplement: Supplementary file 1 [file pathogens-11-01097-s001.zip]

Archive with 1 entries (1 files):
- pathogens-1908759-supplementary.pdf
